# Supplementary material for: Noninvasive virtual biopsy using micro-registered optical coherence tomography (OCT) in human subjects
Source: Sci Adv. 2024 Apr 10;10(15):eadi5794. doi: 10.1126/sciadv.adi5794 (PMC11006228; doi:10.1126/sciadv.adi5794)
Supplement: Supplementary file 3 — Movie S1 [file sciadv.adi5794_movie_s1.zip]

Archive with 1 entries (1 files):
- adi5794_Movie_S1.mp4
